# Supplementary material for: Neuropathic pain in patients with osteoarthritis of the hip before and after total hip arthroplasty
Source: PLoS One. 2024 Apr 25;19(4):e0301352. doi: 10.1371/journal.pone.0301352 (PMC11045094; doi:10.1371/journal.pone.0301352)
Supplement: S1 File — (XLSX) [file pone.0301352.s001.xlsx]

## Sheet: OA
Name	Gender	Age	Weight	Height	BMI	Side	Diagnosis	preoperative PDQ-J	Pattern of pain	Spread of pain	Rate the sensitivity of the pain							Total	noiceptive or neurophatic	preoperative NRS	postoperative PDQ-J	Pattern of pain	Spread of pain	Rate the sensitivity of the pain							Total	noiceptive or neurophatic	postoperative NRS
1	F	82	56.4	145	26.8252	L	OA		-1	0	3	3	0	0	1	1	2	9	noiceptive	8		0	0	0	0	0	0	0	0	0	0	noiceptive	0
2	M	60	96.9	173.7	32.1162	R	OA		0	0	0	0	0	0	0	0	1	1	noiceptive	3		0	0	0	0	0	0	0	0	0	0	noiceptive	1
3	F	60	58.2	154.2	24.4768	R	OA		1	2	0	1	1	2	0	0	0	7	noiceptive	10		0	2	0	0	0	0	0	2	1	5	noiceptive	0
4	F	69	53.4	149	24.053	L	OA		1	2	2	0	0	0	0	1	1	7	noiceptive	6		0	0	0	0	0	0	0	0	0	0	noiceptive	0
5	F	62	55.2	160.8	21.3485	R	OA		1	2	0	1	0	2	0	1	3	10	noiceptive	9		0	0	0	1	0	0	0	0	0	1	noiceptive	0
6	F	78	55	154	23.1911	R	OA		0	0	0	1	0	0	0	0	2	3	noiceptive	6		0	0	0	0	0	0	0	1	0	1	noiceptive	0
7	F	61	56.5	148.4	25.6555	L	OA		1	0	1	3	0	0	0	3	2	10	noiceptive	9		1	0	0	0	0	0	0	3	1	5	noiceptive	0
8	F	68	42	131	24.4741	L	OA		-1	2	0	0	0	0	0	0	2	3	noiceptive	9		-1	0	1	1	1	1	1	1	1	6	noiceptive	3
9	F	65	56.1	144.2	26.9794	R	OA		0	0	1	1	0	1	1	1	2	7	noiceptive	8		1	0	1	2	0	0	0	2	0	6	noiceptive	1
10	F	72	59.4	157.7	23.8849	R	OA		0	2	1	2	1	3	1	1	1	12	noiceptive	8		0	0	0	0	0	0	0	0	0	0	noiceptive	0
11	F	68	50.2	157.1	20.34	L	OA		1	0	2	1	1	1	0	1	2	9	noiceptive	5		0	0	0	0	0	0	0	0	0	0	noiceptive	0
12	M	64	52	157	21.0962	R	OA		-1	2	1	1	0	2	1	0	1	7	noiceptive	9		0	0	0	0	0	0	0	0	0	0	noiceptive	0
13	F	62	60	151	26.3146	L	OA		1	2	0	0	1	2	1	2	1	10	noiceptive	9		-1	0	0	0	0	0	0	2	0	1	noiceptive	0
14	M	66	71.5	160	27.9297	R	OA		1	0	1	1	1	1	1	1	2	9	noiceptive	2		0	0	1	2	1	1	1	1	2	9	noiceptive	0
15	F	51	54.3	154.6	22.7186	L	OA		0	2	1	4	0	0	1	2	2	12	noiceptive	9		0	0	0	0	0	0	0	3	1	4	noiceptive	0
16	M	72	65.8	163.4	24.6446	R	OA		0	0	1	1	1	0	0	1	1	5	noiceptive	5		0	0	0	0	0	0	0	0	0	0	noiceptive	0
17	F	53	68.5	158.8	27.1637	L	OA		1	2	0	0	0	0	0	0	0	3	noiceptive	8		0	0	0	0	0	0	0	0	0	0	noiceptive	0
18	F	50	81	158	32.4467	L	OA		1	2	0	3	0	2	0	0	1	9	noiceptive	7		0	0	1	1	1	0	1	0	0	4	noiceptive	0
19	F	58	66.6	144.4	31.9404	L	OA		0	0	1	1	2	1	1	1	3	10	noiceptive	10		-1	0	0	0	0	0	0	0	1	0	noiceptive	0
20	F	63	48.2	153.4	20.4831	R	OA		-1	2	1	2	1	2	0	1	2	10	noiceptive	6		0	0	0	3	0	1	0	0	2	6	noiceptive	0
21	F	65	82.6	157.5	33.2981	R	OA		0	2	1	0	1	1	0	0	1	6	noiceptive	5		0	0	0	0	0	0	0	0	0	0	noiceptive	0
22	F	49	58	164	21.5645	L	OA		-1	2	0	2	0	0	0	3	1	7	noiceptive	6		1	0	0	0	0	0	0	0	0	1	noiceptive	0
23	F	58	52	150	23.1111	R	OA		-1	2	2	2	1	1	0	1	2	10	noiceptive	3		0	0	0	1	1	2	0	0	3	7	noiceptive	0
24	F	55	76.5	162.7	28.8992	L	OA		1	0	1	1	1	1	0	0	2	7	noiceptive	9		1	0	0	0	0	0	0	0	0	1	noiceptive	0
25	F	75	64.8	149.5	28.993	R	OA		1	0	2	2	0	1	0	1	1	8	noiceptive	9		0	0	0	0	0	0	0	0	0	0	noiceptive	0
26	F	56	73	159	28.8754	L	OA		1	0	0	0	0	1	0	1	0	3	noiceptive	9		1	0	0	1	0	0	0	0	0	2	noiceptive	0
27	F	70	53.4	150.8	23.4822	L	OA		0	2	1	1	1	1	1	1	2	10	noiceptive	5		0	2	1	0	0	0	0	1	0	4	noiceptive	0
28	F	62	50.3	154.5	21.0723	R	OA		0	0	0	2	1	0	0	2	3	8	noiceptive	8		0	0	0	0	0	0	0	0	2	2	noiceptive	0
29	F	77	56	157	22.719	R	OA		0	0	1	1	1	1	1	1	1	7	noiceptive	7		0	0	1	1	1	1	1	1	1	7	noiceptive	5
30	F	62	47	153	20.0777	L	OA		0	0	0	0	0	0	0	0	0	0	noiceptive	7		0	0	0	0	0	0	0	0	0	0	noiceptive	0
31	F	75	57	156	23.4221	R	OA		1	2	1	2	3	2	0	0	1	12	noiceptive	10		1	0	3	0	0	0	0	0	0	4	noiceptive	0
32	F	64	62.5	154.8	26.0818	L	OA		0	0	3	2	0	0	0	0	1	6	noiceptive	8		0	0	0	0	0	0	0	0	0	0	noiceptive	0
33	F	69	46	147	21.2874	L	OA		0	0	0	0	0	0	0	0	0	0	noiceptive	10		0	0	0	0	0	0	0	0	0	0	noiceptive	0
34	F	76	49.2	152.2	21.2391	R	OA		-1	2	1	0	1	1	0	0	1	5	noiceptive	3		0	0	0	0	0	0	0	0	0	0	noiceptive	0
35	F	77	62.9	155.2	26.1136	L	OA		1	2	1	1	1	1	1	1	1	10	noiceptive	7		1	0	0	2	2	2	1	0	1	9	noiceptive	1
36	F	69	45.4	154.2	19.0936	L	OA		0	2	0	0	1	1	1	1	1	7	noiceptive	2		0	0	0	0	0	0	0	0	0	0	noiceptive	0
37	F	58	72.7	153.6	30.8143	R	OA		-1	0	1	2	1	1	1	1	2	8	noiceptive	10		0	0	0	0	0	0	0	0	0	0	noiceptive	0
38	F	28	69	153	29.4758	L	OA		0	0	0	1	0	1	0	0	3	5	noiceptive	9		0	0	0	0	0	0	0	0	0	0	noiceptive	0
39	M	63	64	162	24.3865	L	OA		-1	2	0	2	1	2	1	1	1	9	noiceptive	6		0	2	0	0	0	0	0	2	3	7	noiceptive	0
40	F	72	71	155	29.5525	L	OA		1	2	1	1	1	3	0	1	2	12	noiceptive	8		1	0	0	0	0	0	0	0	0	1	noiceptive	0
41	F	51	43.5	156	17.8748	R	OA		-1	2	0	2	1	2	0	1	2	9	noiceptive	8		0	0	1	1	1	1	0	1	1	6	noiceptive	0
42	F	62	68.1	161.4	26.1421	L	OA		1	2	1	1	0	0	0	2	1	8	noiceptive	9		1	0	0	0	0	0	0	0	0	1	noiceptive	0
43	F	72	59	153	25.204	L	OA		1	0	1	1	1	3	1	1	1	10	noiceptive	2		0	2	0	0	0	0	0	0	0	2	noiceptive	0
44	F	76	53	148	24.1965	L	OA		0	0	2	1	1	0	0	1	2	7	noiceptive	8		0	0	1	1	1	1	0	1	1	6	noiceptive	0
45	M	76	73	162	27.8159	L	OA		0	0	0	1	0	0	1	1	1	4	noiceptive	1		0	0	0	0	0	0	0	0	0	0	noiceptive	0
46	F	68	44.8	146.5	20.8739	R	OA		-1	2	0	2	0	0	0	0	0	3	noiceptive	10		1	2	0	0	0	2	0	0	0	5	noiceptive	0
47	F	67	44.55	148.6	20.1748	L	OA		0	0	3	3	0	0	0	0	1	7	noiceptive	10		0	0	0	0	0	0	0	0	0	0	noiceptive	0
48	F	42	75	170	25.9516	L	OA		1	2	1	0	0	0	0	0	1	5	noiceptive	7		0	0	1	1	1	1	1	2	2	9	noiceptive	0
49	F	51	62.8	165.1	23.0391	L	OA		-1	0	0	0	0	0	0	0	0	0	noiceptive	8		1	0	0	0	0	0	0	0	0	1	noiceptive	0
50	F	79	39.1	144.9	18.6226	R	OA		0	2	3	1	1	1	1	1	2	12	noiceptive	8		1	2	0	0	0	0	0	1	3	7	noiceptive	1
51	F	57	54.7	156.7	22.2766	R	OA		-1	0	2	2	1	3	1	1	1	10	noiceptive	7		1	0	2	3	1	2	1	1	1	12	noiceptive	1
52	F	56	77.25	162.6	29.2185	R	OA		0	0	0	0	0	1	0	0	1	2	noiceptive	7		0	0	0	1	1	0	0	0	0	2	noiceptive	0
53	F	69	57.1	150.5	25.2094	R	OA		0	0	0	0	0	0	0	1	0	1	noiceptive	8		0	0	0	0	0	0	0	0	0	0	noiceptive	0
54	M	54	66.4	152.6	28.5141	L	OA		-1	0	1	2	2	1	1	1	1	8	noiceptive	8		0	0	1	2	1	1	1	1	2	9	noiceptive	0
55	F	57	62.8	156.3	25.7064	R	OA		1	0	0	1	0	2	0	0	0	4	noiceptive	10		0	0	0	0	0	0	0	0	0	0	noiceptive	0
56	F	78	63.85	153.8	26.9928	R	OA		1	2	1	1	1	1	1	1	1	10	noiceptive	6		0	0	1	1	1	1	1	1	1	7	noiceptive	0
57	F	67	58.9	149.1	26.4948	R	OA		1	2	1	1	1	0	1	1	2	10	noiceptive	8		1	2	1	1	1	1	1	1	2	11	noiceptive	0
58	F	65	52	151	22.806	R	OA		-1	2	1	1	0	0	0	3	3	9	noiceptive	9		0	0	0	0	0	0	0	0	0	0	noiceptive	0
59	F	65	60	153.7	25.3982	L	OA		1	0	0	0	0	0	0	0	2	3	noiceptive	3		0	0	0	0	0	0	0	0	0	0	noiceptive	0
60	F	80	53.4	156.4	21.8307	L	OA		0	0	1	0	0	0	0	0	0	1	noiceptive	5		0	0	0	1	0	0	0	0	0	1	noiceptive	0
61	F	77	33	140	16.8367	R	OA		1	2	2	2	1	1	1	1	1	12	noiceptive	6		0	0	0	0	0	0	0	0	0	0	noiceptive	0
62	F	79	50	149	22.5215	L	OA		0	0	2	2	1	1	1	1	2	10	noiceptive	7		0	0	0	0	0	0	0	0	0	0	noiceptive	0
63	F	52	67.75	155.8	27.9109	L	OA		-1	2	0	3	0	2	0	1	1	8	noiceptive	8		0	2	0	2	2	0	0	0	2	8	noiceptive	2
64	F	61	61	161	23.533	R	OA		0	0	0	0	1	0	0	1	1	3	noiceptive	9		0	0	0	1	0	0	0	0	0	1	noiceptive	0
65	F	65	48	147.6	22.0327	L	OA		1	0	0	0	0	0	0	0	0	1	noiceptive	3		0	0	0	0	0	0	0	0	0	0	noiceptive	0
66	F	62	46.7	158.8	18.5189	L	OA		1	0	3	1	1	1	1	1	1	10	noiceptive	5		0	0	0	0	0	0	0	0	0	0	noiceptive	0
67	F	65	69	161	26.6193	L	OA		1	2	2	0	0	2	0	1	2	10	noiceptive	3		1	0	0	0	0	0	0	0	0	1	noiceptive	1
68	F	53	80	162.8	30.1843	L	OA		-1	2	0	0	0	1	0	0	1	3	noiceptive	9		0	0	0	0	0	0	0	0	0	0	noiceptive	0
69	F	80	52.1	153.5	22.1116	R	OA		1	0	0	1	0	0	0	0	1	3	noiceptive	4		1	2	0	0	0	0	0	0	0	3	noiceptive	1
70	F	53	70	158	28.0404	L	OA		0	2	1	1	0	3	0	0	1	8	noiceptive	8		1	0	0	1	0	0	0	0	0	2	noiceptive	0
71	F	62	63	151	27.6304	L	OA		-1	2	0	0	0	1	0	0	2	4	noiceptive	8		0	0	0	1	0	0	0	1	0	2	noiceptive	0
72	F	77	53.4	148.2	24.3134	R	OA		0	2	0	2	1	2	0	0	0	7	noiceptive	2		0	0	0	1	0	0	0	1	1	3	noiceptive	1
73	F	58	57.4	157.3	23.1982	L	OA		-1	0	2	3	1	2	1	1	1	10	noiceptive	4		1	0	0	2	0	0	0	0	0	3	noiceptive	0
74	M	55	75.9	152.6	32.5936	R	OA		0	0	1	2	1	1	1	1	2	9	noiceptive	8		1	0	0	0	1	0	0	1	1	4	noiceptive	1
75	F	81	59.3	154.8	24.7464	R	OA		0	0	2	2	1	0	0	1	1	7	noiceptive	5		0	0	1	2	2	1	1	1	1	9	noiceptive	0
76	F	52	54.7	154.6	22.8859	R	OA		0	0	0	0	0	0	0	0	0	0	noiceptive	8		0	0	2	0	0	0	0	0	0	2	noiceptive	1
77	F	78	56.8	148.7	25.6878	R	OA		0	0	1	1	1	1	0	1	1	6	noiceptive	8		0	0	1	1	0	0	0	1	1	4	noiceptive	1
78	M	60	79.7	159.8	31.2108	L	OA		1	2	0	4	0	3	0	1	0	11	noiceptive	8		0	0	0	0	0	0	0	0	0	0	noiceptive	0
79	F	70	56.4	143.5	27.3889	R	OA		1	2	0	0	1	2	0	0	1	7	noiceptive	3		0	0	1	1	1	1	1	1	1	7	noiceptive	0
80	M	65	74.5	178	23.5134	L	OA		0	0	0	0	0	0	0	0	0	0	noiceptive	0		0	0	0	0	0	0	0	0	0	0	noiceptive	0
81	F	79	49	147	22.6757	R	OA		-1	2	2	2	1	3	0	0	3	12	noiceptive	8		0	0	0	0	0	0	0	0	0	0	noiceptive	0
82	F	70	52.6	155.9	21.6418	L	OA		-1	0	2	1	1	2	1	2	2	10	noiceptive	7		1	0	0	0	0	0	0	0	1	2	noiceptive	1
83	F	62	54.6	158.7	21.679	R	OA		-1	0	3	1	1	1	0	1	1	7	noiceptive	8		1	0	1	0	0	0	0	1	1	4	noiceptive	2
84	F	69	45	147	20.8247	L	OA		1	2	0	0	0	2	0	0	0	5	noiceptive	10		0	0	0	0	0	0	0	0	0	0	noiceptive	0
85	M	69	80.03	167	28.6959	R	OA		-1	0	3	3	0	3	0	2	2	12	noiceptive	9		1	0	3	3	1	0	0	2	2	12	noiceptive	0
86	F	73	64.3	150.5	28.3882	L	OA		1	2	2	2	0	2	0	1	1	11	noiceptive	10		0	2	1	1	1	1	1	2	1	10	noiceptive	0
87	F	71	56.1	147.6	25.7508	L	OA		0	2	1	1	1	1	1	1	1	9	noiceptive	4		1	2	1	0	1	0	0	0	2	7	noiceptive	0
88	F	75	44.6	145.5	21.0673	R	OA		0	2	0	0	0	0	0	0	0	2	noiceptive	6		1	0	0	0	0	0	0	1	1	3	noiceptive	2
89	F	68	59.6	149.3	26.7379	L	OA		1	2	1	1	1	1	1	1	2	11	noiceptive	7		0	0	0	0	0	0	0	0	0	0	noiceptive	1
90	F	81	48.2	154.4	20.2187	R	OA		-1	2	3	3	1	1	0	1	1	11	noiceptive	8		0	0	0	0	0	0	0	0	0	0	noiceptive	0
91	F	63	44.4	152	19.2175	R	OA		1	0	0	0	0	0	0	0	0	1	noiceptive	9		0	0	0	0	0	0	0	0	0	0	noiceptive	0
92	F	74	44.7	151.7	19.4239	L	OA		1	2	1	1	0	0	0	1	1	7	noiceptive	4		0	0	1	0	2	1	0	1	1	6	noiceptive	0
93	F	75	49	152	21.2084	R	OA		0	2	0	2	0	1	1	3	1	10	noiceptive	8		0	0	0	0	0	0	0	0	0	0	noiceptive	0
94	F	73	51.8	147.2	23.9064	L	OA		0	0	1	1	1	1	1	1	2	8	noiceptive	9		-1	0	1	1	1	1	1	1	2	7	noiceptive	3
95	F	52	66.2	166	24.0238	R	OA		1	0	0	0	0	0	0	0	0	1	noiceptive	3		0	0	0	0	0	0	0	0	0	0	noiceptive	0
96	M	65	84.8	163.7	31.6445	L	OA		0	0	1	1	0	1	0	1	1	5	noiceptive	5		0	0	0	0	0	0	0	0	0	0	noiceptive	0
97	F	37	53	153.1	22.6113	L	OA		-1	0	0	2	1	3	1	1	1	8	noiceptive	8		0	0	1	1	0	0	0	0	0	2	noiceptive	0
98	F	68	58.2	159.7	22.8199	L	OA		-1	2	2	2	1	3	1	1	1	12	noiceptive	9		0	0	0	0	1	0	0	0	0	1	noiceptive	0
99	F	58	44.2	149	19.909	L	OA		0	2	1	1	1	1	1	1	3	11	noiceptive	8		0	0	0	0	0	0	0	0	0	0	noiceptive	0
100	F	77	36.2	140.7	18.2861	L	OA		1	0	0	0	0	0	0	0	1	2	noiceptive	2		0	0	0	0	0	0	0	0	0	0	noiceptive	0
101	F	58	65.8	154.2	27.6731	R	OA		-1	0	0	0	0	0	0	0	2	1	noiceptive	8		0	0	0	0	0	0	0	0	0	0	noiceptive	0
102	F	60	54.9	154.1	23.1189	L	OA		1	2	1	0	0	1	0	0	2	7	noiceptive	3		1	3	0	0	0	0	0	0	0	4	noiceptive	0
103	F	57	74	154	31.2026	R	OA		1	0	3	2	1	0	2	2	1	12	noiceptive	7		0	2	2	2	1	1	1	2	2	13	neuropathic	2
104	F	65	69	154.5	28.9063	R	OA		1	0	0	0	4	0	0	0	4	9	noiceptive	7		0	0	0	0	0	0	0	0	0	0	noiceptive	0
105	F	61	47.3	151.2	20.6899	L	OA		0	0	1	1	1	1	0	1	2	7	noiceptive	4		0	0	0	0	0	0	0	0	0	0	noiceptive	0
106	F	62	53	153.1	22.6113	R	OA		-1	2	1	3	1	3	1	2	3	15	neuropathic	9		1	2	0	0	0	0	0	1	1	5	noiceptive	1
107	F	72	63	146.4	29.394	R	OA		0	2	3	2	1	2	0	2	1	13	neuropathic	9		0	0	0	0	0	0	0	1	0	1	noiceptive	0
108	F	83	51	147	23.6013	L	OA		0	2	1	2	2	1	1	2	2	13	neuropathic	10		-1	2	3	2	1	0	0	3	1	11	noiceptive	5
109	F	47	58.1	153.3	24.7225	R	OA		1	2	3	5	3	5	1	1	3	24	neuropathic	8		1	0	1	1	1	1	0	1	1	7	noiceptive	0
110	M	54	83.6	179.5	25.9464	R	OA		1	2	3	3	3	3	1	3	3	22	neuropathic	7		0	0	2	2	1	1	1	3	1	11	noiceptive	1
111	F	76	59	147.5	27.1186	R	OA		1	2	3	3	2	1	1	1	1	15	neuropathic	9		0	0	0	0	0	0	0	0	0	0	noiceptive	0
112	F	71	58	156	23.833	R	OA		1	2	5	4	0	3	0	0	0	15	neuropathic	10		0	2	0	0	0	0	0	0	0	2	noiceptive	1
113	M	70	79	167.8	28.0571	L	OA		0	0	4	4	4	3	3	1	4	23	neuropathic	10		0	0	0	0	0	0	0	0	0	0	noiceptive	0
114	F	88	53	146	24.864	L	OA		1	2	4	4	3	3	3	1	3	24	neuropathic	10		0	2	0	0	1	0	0	1	1	5	noiceptive	0
115	F	62	61.5	142.4	30.3288	R	OA		0	2	4	3	3	2	2	2	3	21	neuropathic	8		-1	0	0	0	0	0	0	0	1	0	noiceptive	3
116	M	76	69	158.9	27.3276	R	OA		1	2	2	3	1	2	1	3	3	18	neuropathic	9		0	2	0	0	0	1	1	1	2	7	noiceptive	1
117	F	73	49.7	138	26.0975	L	OA		1	0	3	5	5	4	0	0	2	20	neuropathic	9		-1	0	2	2	1	0	1	1	1	7	noiceptive	0
118	F	66	54.3	142.2	26.8535	L	OA		0	2	3	1	1	1	1	2	2	13	neuropathic	9		0	0	0	0	0	0	0	1	1	2	noiceptive	0
119	F	67	53	159	20.9644	R	OA		-1	2	2	2	1	2	2	1	2	13	neuropathic	9		0	2	1	2	1	0	1	0	1	8	noiceptive	0
120	F	71	47	138	24.6797	L	OA		1	2	4	4	1	3	3	2	1	21	neuropathic	10		0	0	1	1	0	0	0	0	1	3	noiceptive	3
121	M	79	70.1	140.9	35.3099	L	OA		1	2	1	1	5	1	1	1	3	16	neuropathic	10		0	2	5	5	0	0	0	0	0	12	noiceptive	0
122	F	72	90.35	155.3	37.4615	L	OA		0	2	4	2	2	1	2	1	3	17	neuropathic	8		0	0	0	1	0	0	0	0	1	2	noiceptive	1
123	M	86	55.5	154.4	23.2808	L	OA		0	0	3	4	3	0	1	3	3	17	neuropathic	10		0	2	0	2	1	2	0	3	3	13	neuropathic	0
124	M	68	89	168	31.5334	L	OA		0	2	3	2	1	2	2	2	3	17	neuropathic	7		-1	2	1	1	1	1	1	1	1	8	noiceptive	3
125	F	55	60	157.6	24.1568	R	OA		-1	2	1	3	3	3	1	2	3	17	neuropathic	9		1	0	0	2	0	0	0	0	1	4	noiceptive	2
126	F	59	46	148	21.0007	R	OA		1	2	4	4	3	4	4	4	4	30	neuropathic	9		0	2	3	2	2	2	2	2	2	17	neuropathic	5
127	F	77	55	141	27.6646	L	OA		-1	0	3	3	2	2	3	1	3	16	neuropathic	10		0	0	3	2	0	0	0	0	0	5	noiceptive	0
128	F	78	51.5	149.5	23.0422	R	OA		1	2	3	3	2	3	2	2	1	19	neuropathic	9		0	0	2	2	1	1	1	1	2	10	noiceptive	0
129	F	53	82.9	160.3	32.2617	L	OA		1	2	2	2	2	2	1	3	3	18	neuropathic	5		1	2	0	2	1	1	1	1	2	11	noiceptive	3
130	F	56	47	157	19.0677	L	OA		1	2	1	2	1	3	1	1	3	15	neuropathic	7		0	0	0	0	0	0	0	0	0	0	noiceptive	0
131	F	83	46	148	21.0007	R	OA		1	0	3	3	3	4	2	3	3	22	neuropathic	8		0	0	2	3	1	2	1	2	2	13	neuropathic	1
132	F	68	42.8	150.5	18.896	R	OA		1	2	1	1	2	1	1	1	3	13	neuropathic	8		0	0	1	1	0	0	0	1	0	3	noiceptive	1
133	F	57	80.4	152.2	34.7078	R	OA		0	2	3	4	0	0	0	2	4	15	neuropathic	9		11	0	0	4	3	0	0	2	2	22	neuropathic	0
134	F	74	53.3	144.5	25.5265	R	OA		1	2	2	2	0	2	1	2	2	14	neuropathic	6		0	0	0	0	0	0	0	0	0	0	noiceptive	0
135	M	64	82	165	30.1194	R	OA		-1	2	2	2	1	1	1	2	3	13	neuropathic	6		0	0	1	1	0	1	0	1	1	5	noiceptive	0
136	F	65	63	160	24.6094	R	OA		0	2	5	3	3	4	0	2	3	22	neuropathic	9		0	0	0	0	0	0	0	0	0	0	noiceptive	0
137	F	80	50	152	21.6413	R	OA		1	0	3	2	2	1	2	2	3	16	neuropathic	9		0	0	0	0	0	0	0	0	0	0	noiceptive	0
138	F	77	43.9	141.9	21.8022	R	OA		1	2	3	3	3	3	3	3	4	25	neuropathic	8		0	0	0	0	0	0	0	0	0	0	noiceptive	0
139	F	78	46.3	149.8	20.6328	L	OA		-1	2	2	2	2	2	1	2	3	15	neuropathic	9		1	2	0	0	0	0	0	1	3	7	noiceptive	0
140	F	80	52.8	155.6	21.8079	R	OA		-1	2	2	2	3	1	1	3	2	15	neuropathic	8		1	0	2	3	1	2	1	2	1	13	neuropathic	0
141	F	73	63.3	156.6	25.8119	R	OA		1	2	3	5	3	4	3	2	5	28	neuropathic	10		0	0	1	1	1	1	1	1	1	7	noiceptive	0
142	F	63	41.3	161.7	15.7954	L	OA		0	2	1	1	3	2	1	1	3	14	neuropathic	9		1	0	0	0	0	0	0	0	0	1	noiceptive	0
143	F	66	45.1	141.7	22.4614	L	OA		1	2	3	5	3	2	1	2	2	21	neuropathic	9		-1	2	1	1	1	1	0	1	1	7	noiceptive	0
144	F	54	86.5	160	33.7891	R	OA		1	2	2	2	2	2	1	3	3	18	neuropathic	5		1	2	1	1	2	1	0	1	2	11	noiceptive	3
145	F	84	55.2	162.7	20.8528	L	OA		1	2	2	2	2	1	2	3	2	17	neuropathic	6		0	0	1	0	0	0	0	0	0	1	noiceptive	2
146	F	72	58.3	152.5	25.0685	L	OA		0	0	4	4	3	2	2	2	2	19	neuropathic	10		0	0	1	1	1	1	1	1	1	7	noiceptive	1
147	F	68	76.4	152.9	32.6797	R	OA		-1	0	3	3	1	1	2	3	3	15	neuropathic	9		0	0	2	1	1	1	1	1	2	9	noiceptive	1
148	F	63	54.8	156.7	22.3173	R	OA		0	2	3	4	2	1	1	2	2	17	neuropathic	8		0	0	0	1	0	0	0	0	0	1	noiceptive	0
149	F	72	54.4	151.3	23.7641	L	OA		1	2	3	2	1	1	0	0	3	13	neuropathic	8		0	0	0	0	0	0	0	0	0	0	noiceptive	0
150	M	85	69.8	167.8	24.7897	L	OA		1	2	2	2	1	3	1	1	2	15	neuropathic	8		0	2	1	1	1	1	1	1	1	9	noiceptive	0
151	F	82	47.85	147.5	21.9937	R	OA		1	2	4	3	1	3	1	1	5	21	neuropathic	8		1	2	2	2	1	0	0	2	2	12	noiceptive	1
152	F	74	42.9	150.8	18.8649	R	OA		1	2	1	1	3	5	1	1	4	19	neuropathic	10		0	0	0	1	0	0	0	0	0	1	noiceptive	0
153	M	87	60.3	152.2	26.0308	R	OA		1	2	3	2	2	2	2	2	2	18	neuropathic	8		1	0	1	1	1	1	1	1	1	8	noiceptive	0
154	F	60	70.8	153	30.2448	R	OA		1	0	2	4	0	3	1	1	1	13	neuropathic	8		1	0	4	4	0	4	1	1	0	15	neuropathic	1
155	F	67	55.4	149.8	24.688	R	OA		0	2	2	3	3	2	1	2	2	17	neuropathic	9		0	0	0	0	0	0	0	0	0	0	noiceptive	0
156	F	69	44.7	142	22.1682	R	OA		-1	2	2	2	2	3	2	2	2	16	neuropathic	9		0	0	0	0	0	0	0	0	2	2	noiceptive	1
157	F	71	77	161.5	29.522	R	OA		0	0	3	3	1	3	1	1	2	14	neuropathic	9		0	0	3	2	0	1	0	0	2	8	noiceptive	0
158	M	81	63.2	160.5	24.5339	R	OA		-1	2	2	3	1	2	1	2	1	13	neuropathic	8		0	0	0	0	0	0	0	0	0	0	noiceptive	0
159	F	51	50.1	147.4	23.0591	L	OA		0	2	4	4	3	4	3	3	3	26	neuropathic	10		1	0	0	2	0	0	0	0	0	3	noiceptive	0
